# Supplementary material for: Freeze vs. Spray Drying for Dry Wild Thyme (Thymus serpyllum L.) Extract Formulations: The Impact of Gelatin as a Coating Material
Source: Molecules. 2021 Jun 28;26(13):3933. doi: 10.3390/molecules26133933 (PMC8271419; doi:10.3390/molecules26133933)
Supplement: Supplementary file 1 [file molecules-26-03933-s001.zip]

Archive with 1 entries (1 files):
- molecules-1241639-supplementary.pdf
